# Supplementary material for: Continuous Radar Tracking Illustrates the Development of Multi-destination Routes of Bumblebees
Source: Sci Rep. 2017 Dec 11;7:17323. doi: 10.1038/s41598-017-17553-1 (PMC5725577; doi:10.1038/s41598-017-17553-1)
Supplement: Supplementary file 8 — Supplementary Dataset 1 [file 41598_2017_17553_MOESM8_ESM.xls]

## Sheet: Sheet1
BeeID	BoutNumber	TrackingDay	StartTime	PathLengthTotal	PathLengthExplorationLegs	StraightLinePathLength	RatioStraightLineToObservedPathLength	DurationTotal	SequenceOptimality	MeanLegStraightness	SequenceSelfSimilarity	FlightPathSelfSimilarity	FlightPathMeanLegSelfSimilarity
1	1	1	16/00/2014 12:09:32	1820.6	270.142	1098.08	0.603143	1618		0.690272
1	2	1	16/35/2014 12:09:04	1035.51	0	691.456	0.667745	1008	0.375	0.647067	0.571429	0.688524	0.395896
1	3	1	2014-02-16 13:09:31	2268.25	1791.13	445.895	0.196581	1843	0.714286	0.591973	0.428571	0.522523	0.342386
1	4	1	16/49/2014 13:09:40	777.568	600.091	217.345	0.279519	1887	0.5	0.462295	0.5	0.345941	0.578881
1	5	1	16/34/2014 14:09:30	1755.17	1335.21	328.644	0.187244	1714	0.25	0.558162	0.75	0.235585	0.377768
1	6	1	2014-09-16 15:09:11	1681.06	0	1094.5	0.651079	706	0.625	0.728955	0.5	0.506429	0.370853
1	7	1	16/26/2014 15:09:28	1534.68	564.743	628.184	0.409327	491	0.375	0.667923	0.555556	0.530615	0.431702
1	8	1	16/40/2014 15:09:00	509.807	0	312.846	0.613655	248	0.375	0.653584	0.625	0.360835	0.403649
1	9	1	16/49/2014 15:09:33	1292.96	294.964	751.467	0.5812	592	0.625	0.718759	0.444444	0.293321	0.389461
1	10	1	2014-06-16 16:09:57	567.739	397.495	235.494	0.414793	2029	0.4	0.623279	0.4	0.423282	0.32708
1	11	1	16/46/2014 16:09:36	866.796	0	548.208	0.632453	333	0.571429	0.706014	0.6	0.301479	0.406739
1	12	1	16/56/2014 16:09:23	1022.73	201.828	701.692	0.686096	372	0.571429	0.669361	0.666667	0.616769	0.428907
1	13	1	2014-07-16 17:09:46	1027.11	150.316	613.135	0.596951	387	0.625	0.786076	0.5	0.599127	0.395593
1	14	1	16/23/2014 17:09:18	612.583	0	467.193	0.76266	293	0.375	0.814129	0.363636	0.488427	0.3556
1	15	1	16/32/2014 17:09:17	475.569	0	341.229	0.717518	324	0.625	0.746845	0.4	0.443267	0.458097
1	16	1	16/41/2014 17:09:27	526.305	0	377.736	0.717713	259	0.5	0.791658	0.7	0.622899	0.497686
1	17	1	16/47/2014 17:09:19	797.824	0	701.347	0.879075	471	0.375	0.837676	0.636364	0.475406	0.546857
1	18	1	16/59/2014 17:09:02	718.269	0	532.183	0.740925	299	0.625	0.802591	0.454545	0.590232	0.453271
1	19	1	16/16/2014 18:09:48	1208.53	0	876.111	0.724942	472	0.75	0.830456	0.533333	0.753939	0.47521
1	20	1	16/30/2014 18:09:55	1156.04	0	885.476	0.765958	460	0.375	0.865501	0.6	0.684505	0.479011
1	21	1	16/43/2014 18:09:18	693.47	409.75	267.29	0.385439	596	0.375	0.805802	0.571429	0.468429	0.436597
1	22	2	21/21/2014 11:09:40	385.848	181.632	325.465	0.843507	286	0.333333	0.848302	0.333333	0.041388
1	23	2	21/51/2014 12:09:54	2110.63	1787.44	355.651	0.168505	1735	0.5	0.472281	0.333333	0.260549	0.23856
1	24	2	21/28/2014 13:09:32	809.229	135.38	560.962	0.693205	514	0.428571	0.707673	0.75	0.204158	0.313225
1	25	2	21/41/2014 13:09:43	1508.25	1131.97	342.582	0.22714	700	0.571429	0.605504	0.666667	0.338598	0.37507
1	26	2	21/57/2014 13:09:51	556.237	0	328.46	0.590504	393	0.875	0.707932	0.888889	0.345899	0.349703
1	27	2	2014-08-21 14:09:53	538.623	0	465.93	0.86504	358	0.714286	0.776877	0.75	0.375668	0.472393
1	28	2	21/19/2014 14:09:19	689.219	420.543	331.595	0.481118	373	0.75	0.698346	0.625	0.30761	0.301975
1	29	2	21/30/2014 14:09:14	650.944	169.358	514.363	0.79018	534	0.75	0.744561	0.75	0.297636	0.398922
1	30	2	21/43/2014 14:09:48	669.949	0	565.045	0.843414	404	0.714286	0.872763	0.75	0.384368	0.395206
1	31	2	21/55/2014 14:09:25	480.057	0	353.336	0.736029	305	0.625	0.784145	0.5	0.440676	0.32774
1	32	2	2014-05-21 15:09:17	503.522	0	341.826	0.67887	333	0.625	0.765175	0.9	0.283351	0.297395
1	33	2	21/14/2014 15:09:47	385.948	0	360.305	0.933558	328	0.625	0.944273	0.7	0.373055	0.438566
1	34	2	21/24/2014 15:09:18	376.506	0	356.009	0.945562	385	0.625	0.879529	0.8	0.631868	0.533399
1	35	2	21/34/2014 15:09:52	394.098	0	333.843	0.847107	404	0.875	0.78702	0.888889	0.530195	0.400315
1	36	2	21/46/2014 15:09:41	394.5	0	355.04	0.899976	342	0.625	0.921226	0.888889	0.500458	0.456451
1	37	2	21/56/2014 15:09:12	368.432	0	328.487	0.89158	290	0.875	0.913006	0.888889	0.564725	0.516169
1	38	2	2014-05-21 16:09:14	569.255	0	458.469	0.805385	403	0.714286	0.842505	0.5	0.356502	0.494571
1	39	2	21/16/2014 16:09:37	374.389	0	335.211	0.895356	382	0.75	0.899168	0.5	0.359659	0.368346
1	40	2	21/28/2014 16:09:55	529.051	0	459.677	0.868872	803	0.571429	0.662074	0.5	0.482019	0.510858
1	41	2	21/46/2014 16:09:49	391.816	0	324.986	0.829435	373	0.625	0.814819	0.4	0.37968	0.352205
1	42	2	21/58/2014 16:09:15	487.682	0	377.951	0.774996	449	0.571429	0.841099	0.8	0.469238	0.431457
1	43	2	2014-10-21 17:09:30	402.558	0	354.382	0.880325	477	0.625	0.77309	0.9	0.494918	0.327482
1	44	2	21/24/2014 17:09:01	262.662	0	224.386	0.854277	399	0.857143	0.853996	0.5	0.368756	0.488819
1	45	2	21/34/2014 17:09:29	259.254	0	226.741	0.874591	348	0.857143	0.88948	1	0.384707	0.47146
1	46	2	21/44/2014 17:09:15	364.689	0	231.9	0.635883	466	0.857143	0.745707	1	0.394221	0.484209
1	47	2	21/56/2014 17:09:53	503.268	0	381.939	0.758918	613	0.571429	0.789827	0.666667	0.451747	0.404343
2	1	1	2014-07-17 12:09:15	1735.12	964.688	556.881	0.320947	3111		0.558408
2	2	1	2014-03-17 13:09:41	281.302	0	223.788	0.795545	334	0.333333	0.811732	0.5	0.67893	0.458139
2	3	1	2014-12-17 13:09:47	339.465	0	234.048	0.689461	221	0.333333	0.603326	0.833333	0.483188	0.511431
2	4	1	17/20/2014 13:09:59	352.194	0	213.833	0.607145	238	0.333333	0.686898	0.833333	0.378685	0.486231
2	5	1	17/29/2014 13:09:03	559.68	0	339.315	0.606265	342	0.333333	0.671635	1	0.30805	0.344848
2	6	1	17/38/2014 13:09:43	553.531	0	341.865	0.617608	323	0.375	0.710788	0.666667	0.29564	0.424617
2	7	1	17/54/2014 13:09:33	4014.43	2239.16	1734.71	0.43212	2486	0.5	0.667038	0.571429	0.580172	0.360427
2	8	1	17/41/2014 14:09:09	253.862	0	214.128	0.843482	192	0.333333	0.762915	0.857143	0.880799	0.357798
2	9	1	17/48/2014 14:09:01	292.147	0	230.386	0.788598	201	0.333333	0.823461	1	0.483248	0.608172
2	10	1	17/55/2014 14:09:36	631.152	0	473.526	0.750257	410	0.333333	0.8209	1	0.429001	0.471188
2	11	1	2014-09-17 15:09:01	1014.41	287.933	710.522	0.700429	641	0.333333	0.875077	1	0.546157	0.451375
2	12	1	17/23/2014 15:09:02	468.009	248.74	252.584	0.539699	272	0.5	0.801474	0.857143	0.463109	0.48546
2	13	1	17/29/2014 15:09:21	516.917	153.392	338.599	0.655035	220	0.375	0.824079	0.571429	0.233819	0.431887
2	14	1	17/38/2014 15:09:18	501.8	238.431	234.753	0.467822	424	0.375	0.714553	0.571429	0.229404	0.490459
2	15	1	17/49/2014 15:09:50	315.951	0	243.712	0.771362	173	0.5	0.780523	0.875	0.256759	0.461537
2	16	1	17/57/2014 15:09:48	275.29	0	231.685	0.841602	249	0.375	0.741059	0.875	0.42972	0.57239
2	17	1	2014-06-17 16:09:03	375.914	0	328.338	0.87344	272	0.5	0.890677	0.875	0.330135	0.460283
2	18	1	17/15/2014 16:09:43	234.429	0	224.415	0.957284	195	0.333333	0.954169	0.666667	0.330113	0.446537
2	19	1	17/23/2014 16:09:38	372.115	0	332.502	0.893546	269	0.5	0.906027	0.666667	0.30155	0.373439
2	20	1	17/32/2014 16:09:27	372.417	0	341.226	0.916248	217	0.375	0.914404	0.777778	0.546331	0.394096
2	21	1	17/46/2014 16:09:15	664.693	0	603.14	0.907397	804	0.333333	0.864827	0.666667	0.667532	0.411718
2	22	1	2014-03-17 17:09:31	387.768	0	330.973	0.853534	280	0.5	0.914886	0.666667	0.689672	0.566644
2	23	1	2014-12-17 17:09:06	240.167	0	227.424	0.946938	232	0.333333	0.955835	0.666667	0.448773	0.628911
2	24	1	17/21/2014 17:09:18	396.426	0	377.82	0.953067	294	0.375	0.95394	0.666667	0.449293	0.572955
2	25	1	17/30/2014 17:09:02	349.846	0	331.459	0.947442	260	0.5	0.776599	0.75	0.501816	0.370909
2	26	1	17/38/2014 17:09:40	345.293	0	324.745	0.940493	255	0.5	0.954003	1	0.536745	0.586876
2	27	1	17/47/2014 17:09:41	1319.6	0	847.575	0.642295	644	0.375	0.745211	0.75	0.688582	0.418054
2	28	1	2014-03-17 18:09:08	427.065	0	359.963	0.842874	326	0.5	0.891374	0.8	0.465815	0.476096
2	29	1	2014-11-17 18:09:58	376.33	0	341.386	0.907145	227	0.625	0.90098	0.666667	0.369363	0.374476
2	30	1	17/20/2014 18:09:12	451.069	0	404.615	0.897014	360	0.375	0.907648	0.625	0.63154	0.598771
2	31	1	17/29/2014 18:09:30	319.11	0	235.996	0.739544	273	0.5	0.858116	0.666667	0.351968	0.488911
2	32	1	17/40/2014 18:09:14	401.277	0	285.769	0.712149	346	0.375	0.635008	0.5	0.205319	0.43889
2	33	1	17/56/2014 18:09:55	490.987	0	318.546	0.648787	443	0.375	0.733602	0.555556	0.356648	0.382809
2	34	2	18/52/2014 10:09:36	575.035	145.584	445.736	0.775146	399	0.5	0.850758	0.5	0.450545	0.342596
2	35	2	2014-03-18 11:09:38	633.948	312.091	319.227	0.503554	314	0.5	0.52745	0.5	0.296955	0.324903
2	36	2	18/38/2014 11:09:14	593.751	0	350.579	0.590448	381	0.25	0.722352	0.3	0.261001	0.313913
2	37	2	18/52/2014 11:09:27	596.567	0	362.665	0.60792	234	0.75	0.766356	0.7	0.417964	0.411996
2	38	2	2014-01-18 12:09:34	440.776	0	351.636	0.797765	259	0.375	0.809624	0.8	0.369025	0.465325
2	39	2	2014-09-18 12:09:39	588.538	0	486.393	0.826443	265	0.5	0.86616	0.5	0.325582	0.448355
2	40	2	18/17/2014 12:09:18	370.145	0	336.656	0.909526	256	0.375	0.87926	0.5	0.36443	0.397035
2	41	2	18/25/2014 12:09:14	322.559	0	219.101	0.679258	172	0.5	0.721314	0.75	0.253206	0.482466
2	42	2	18/43/2014 12:09:35	957.468	345.885	506.881	0.529397	485	0.25	0.662397	0.5	0.255773	0.433697
2	43	2	18/56/2014 12:09:27	423.341	0	357.878	0.845367	219	0.375	0.855646	0.5	0.435832	0.396741
2	44	2	2014-07-18 13:09:59	404.317	0	364.175	0.900717	202	0.375	0.861691	0.818182	0.478778	0.445495
2	45	2	18/16/2014 13:09:08	516.602	193.908	351.024	0.679487	226	0.625	0.859294	0.8	0.424816	0.422867
2	46	2	18/24/2014 13:09:50	464.72	0	415.683	0.89448	208	0.375	0.863543	0.555556	0.448937	0.455582
2	47	2	18/34/2014 13:09:10	461.993	0	410.451	0.888435	240	0.375	0.876489	0.846154	0.62477	0.496506
2	48	2	18/55/2014 13:09:16	3371.25	1369.14	1579.07	0.468392	2596	0.625	0.714081	0.5	0.919137	0.320024
2	49	2	18/43/2014 14:09:17	700.503	0	637.697	0.910341	629	0.333333	0.91947	0.5	0.676155	0.449752
2	50	2	18/00/2014 15:09:17	869.735	0	693.445	0.797306	341	0.5	0.858445	0.666667	0.600879	0.453602
2	51	2	18/39/2014 15:09:38	3051.79	2172.49	993.934	0.325689	6724	0.571429	0.564321	0.5	0.488257	0.304516
3	1	1	25/39/2014 14:09:39	2929.98	1372.18	756.904	0.258331	4494		0.429022
3	2	1	2014-04-25 16:09:25	1491.29	266.007	457.991	0.307111	2040	0.428571	0.407085	0.714286	0.55625	0.298263
3	3	2	26/42/2014 12:09:41	661.069	0	389.426	0.589086	487	0.375	0.564682	0.285714	0.632011	0.568626
3	4	2	26/52/2014 12:09:29	500.931	0	345.227	0.689171	529	0.625	0.684802	0.75	0.41335	0.464658
3	5	2	2014-04-26 13:09:38	279.551	0	226.562	0.810449	285	0.333333	0.69386	0.714286	0.29722	0.530503
3	6	2	2014-12-26 13:09:57	758.493	278.694	286.476	0.37769	377	0.5	0.52165	0.666667	0.376874	0.291695
3	7	2	26/22/2014 13:09:45	559.681	211.735	362.815	0.648254	309	0.375	0.621385	0.888889	0.39057	0.592675
3	8	2	26/36/2014 13:09:40	534.135	0	388.818	0.727939	315	0.375	0.779232	0.7	0.415829	0.420074
3	9	2	26/46/2014 13:09:19	525.318	0	360.036	0.685368	459	0.625	0.619962	0.625	0.301599	0.598368
3	10	2	26/57/2014 13:09:48	267.296	0	224.644	0.84043	312	0.333333	0.811754	0.5	0.335643	0.539924
3	11	2	2014-07-26 14:09:02	494.087	0	446.295	0.903274	374	0.375	0.881276	0.833333	0.394474	0.443486
3	12	2	26/16/2014 14:09:07	497.114	0	435.238	0.87553	318	0.375	0.89607	0.909091	0.398614	0.32492
3	13	2	26/25/2014 14:09:10	859.86	187.574	581.021	0.675716	416	0.625	0.716844	0.416667	0.304347	0.310859
3	14	2	26/35/2014 14:09:26	458.296	0	374.511	0.817181	380	0.625	0.772899	0.375	0.40399	0.503109
3	15	2	26/45/2014 14:09:42	498.141	0	389.341	0.781588	301	0.625	0.817731	0.5	0.404251	0.395633
3	16	2	26/54/2014 14:09:08	492.505	0	356.321	0.723486	344	0.25	0.721702	0.666667	0.48916	0.339314
3	17	2	2014-02-26 15:09:06	451.193	0	331.294	0.734263	259	0.5	0.775887	0.7	0.453623	0.450766
3	18	2	2014-10-26 15:09:28	902.886	273.078	613.691	0.679699	363	0.625	0.824165	0.666667	0.413377	0.34163
3	19	2	26/20/2014 15:09:41	377.2	0	331.563	0.87901	301	0.75	0.856139	0.75	0.541008	0.456298
3	20	2	26/29/2014 15:09:41	476.596	0	336.873	0.706831	326	0.75	0.775533	1	0.540188	0.404472
3	21	2	26/39/2014 15:09:26	356.526	0	348.324	0.976995	242	0.625	0.976665	0.888889	0.549298	0.506844
3	22	2	26/47/2014 15:09:33	337.108	0	316.472	0.938786	309	0.75	0.946983	0.888889	0.617657	0.607451
3	23	2	26/55/2014 15:09:59	343.116	0	331.371	0.965771	253	0.625	0.970112	0.875	0.568443	0.57766
3	24	2	2014-05-26 16:09:01	388.661	0	358.496	0.922388	284	0.285714	0.911332	0.777778	0.464334	0.347529
3	25	2	26/13/2014 16:09:56	332.88	0	326.161	0.979814	253	0.75	0.978514	0.777778	0.564502	0.467603
3	26	2	26/22/2014 16:09:19	339.321	0	325.335	0.958782	225	0.5	0.87186	0.777778	0.637782	0.474891
3	27	2	26/30/2014 16:09:48	381.615	0	344.788	0.903499	219	0.75	0.902986	0.7	0.585849	0.473052
3	28	2	26/39/2014 16:09:51	370.293	0	346.253	0.93508	261	0.75	0.931893	1	0.660708	0.574062
3	29	2	26/51/2014 16:09:22	373.008	0	339.799	0.91097	234	0.625	0.816896	0.8	0.575975	0.509505
3	30	2	2014-02-26 17:09:17	425.703	0	377.844	0.887575	256	0.625	0.789059	0.9	0.610024	0.484153
3	31	2	2014-10-26 17:09:49	384.912	0	329.635	0.856391	251	0.625	0.867295	0.8	0.521602	0.481056
3	32	2	26/21/2014 17:09:22	340.369	0	332.951	0.978205	290	0.75	0.980213	0.888889	0.590681	0.56779
3	33	2	26/32/2014 17:09:01	348.7	0	341.972	0.980706	219	0.75	0.982001	1	0.740951	0.675852
3	34	2	26/40/2014 17:09:38	661.236	0	580.619	0.878082	326	0.75	0.92594	0.777778	0.669704	0.505584
3	35	2	26/51/2014 17:09:22	754.227	0	688.15	0.91239	467	0.625	0.894607	0.8125	0.607977	0.478194
3	36	2	26/00/2014 18:09:14	348.321	0	329.084	0.944772	487	0.75	0.859016	0.777778	0.777705	0.52122
3	37	2	2014-12-26 18:09:51	334.649	0	330.402	0.987309	256	0.75	0.988239	1	0.688058	0.591298
3	38	2	26/22/2014 18:09:00	334.381	0	327.135	0.97833	250	0.75	0.97999	1	0.654027	0.588507
3	39	3	27/31/2014 11:09:53	547.852	0	487.463	0.889772	313	0.375	0.805581	0.444444	0.627273	0.518709
3	40	3	27/43/2014 11:09:47	727.268	307.244	387.273	0.532503	379	0.625	0.584656	0.363636	0.68641	0.46692
3	41	3	27/54/2014 11:09:27	386.986	0	331.506	0.856638	217	0.75	0.680272	0.777778	0.694357	0.677742
3	42	3	2014-02-27 12:09:14	415.046	0	349.825	0.842857	247	0.625	0.700356	0.888889	0.753713	0.658461
3	43	3	2014-10-27 12:09:54	443.692	0	359.579	0.810424	292	0.5	0.689614	0.9	0.751225	0.670746
3	44	3	27/18/2014 12:09:52	414.767	0	348.263	0.839658	216	0.5	0.702773	0.875	0.845193	0.70786
3	45	3	27/27/2014 12:09:04	761.657	0	511.166	0.671124	410	0.5	0.656124	0.875	0.631662	0.599232
3	46	3	27/38/2014 12:09:38	933.426	0	675.558	0.72374	461	0.625	0.694947	0.818182	0.730853	0.654211
3	47	3	27/51/2014 12:09:43	1258.19	0	759.632	0.603751	419	0.625	0.637627	0.8	0.676555	0.504257
3	48	3	2014-03-27 13:09:07	433.976	0	351.906	0.810889	225	0.5	0.570939	0.7	0.729903	0.567936
3	49	3	2014-11-27 13:09:28	2452.64	769.242	1485.85	0.605819	946	0.5	0.752138	0.7	0.789848	0.500662
3	50	3	27/31/2014 13:09:44	392.02	0	370.643	0.945471	237	0.5	0.855395	0.727273	0.827376	0.405576
3	51	3	27/40/2014 13:09:00	437.822	0	399.11	0.911581	225	0.5	0.745615	0.818182	0.645111	0.699236
3	52	3	27/49/2014 13:09:23	372.798	0	357.903	0.960045	231	0.625	0.816946	0.857143	0.792724	0.67635
3	53	3	27/57/2014 13:09:35	368.377	0	350.874	0.952486	211	0.625	0.841961	1	0.632897	0.702859
3	54	3	2014-05-27 14:09:22	381.59	0	357.154	0.935962	220	0.5	0.861922	0.857143	0.640366	0.600361
3	55	3	27/13/2014 14:09:49	360.789	0	345.387	0.95731	228	0.625	0.780872	0.857143	0.644361	0.680055
3	56	3	27/20/2014 14:09:59	338.418	0	260.44	0.769582	316	0.625	0.768235	0.857143	0.398993	0.611956
3	57	3	27/32/2014 14:09:07	284.132	0	254.895	0.897102	211	0.625	0.714945	1	0.579573	0.58722
3	58	3	27/41/2014 14:09:07	340.215	0	328.068	0.964296	219	0.75	0.853822	0.75	0.59718	0.581148
3	59	3	27/50/2014 14:09:12	843.817	354.938	353.38	0.418787	683	0.625	0.61076	0.75	0.560751	0.487471
3	60	3	2014-06-27 15:09:00	292.453	0	273.767	0.936108	197	0.5	0.855257	0.75	0.437722	0.554784
3	61	3	27/13/2014 15:09:52	354.33	0	343.884	0.97052	234	0.625	0.789879	0.75	0.429552	0.722375
4	1	1	28/32/2014 12:09:35	1919.5	1238.25	460.493	0.239902	1529		0.560607
4	2	1	2014-04-28 13:09:38	533.073	338.897	204.645	0.383898	1086	0.5	0.422937	0.666667	0.603328	0.485474
4	3	1	28/27/2014 13:09:40	461.783	396.161	8.84348	0.0191507	1042	0.5	0.0299916	0.666667	0.329315	0.0947933
4	4	1	28/49/2014 13:09:13	502.413	326.129	187.093	0.372388	1008	0.333333	0.411458	0.666667	0.217886	0.236298
4	5	1	28/14/2014 14:09:22	559.436	327.065	210.083	0.375526	1126	0.333333	0.358111	1	0.460168	0.452609
4	6	1	28/37/2014 14:09:10	596.598	498.471	205.268	0.344063	1430	0.333333	0.440032	1	0.339777	0.24029
5	1	1	03/28/2014 12:10:33	1756.52	401.533	760.686	0.433065	1136		0.668417
5	2	1	03/52/2014 12:10:55	538.03	0	305.524	0.567858	474	0.714286	0.660635	0.571429	0.551645	0.492929
5	3	1	2014-04-03 13:10:50	450.008	169.055	235.632	0.523617	421	0.375	0.661234	0.571429	0.295274	0.302354
5	4	1	03/16/2014 13:10:10	238.402	0	219.889	0.922344	258	0.285714	0.90655	0.714286	0.343199	0.508653
5	5	1	03/26/2014 13:10:14	554.496	0	321.64	0.580059	373	0.333333	0.727592	0.666667	0.57879	0.500349
5	6	1	2014-01-03 14:10:17	891.412	0	554.444	0.621985	508	0.625	0.710538	0.666667	0.623574	0.286452
5	7	1	03/16/2014 14:10:18	244.149	0	222.523	0.911421	244	0.5	0.926464	0.5	0.856572	0.67135
5	8	1	03/26/2014 14:10:39	362.67	0	220.822	0.608879	298	0.375	0.721097	0.6	0.589111	0.37815
5	9	1	03/37/2014 14:10:00	239.901	0	217.21	0.905413	354	0.375	0.927602	0.857143	0.478791	0.453839
5	10	1	03/50/2014 14:10:01	441.628	0	215.274	0.487456	348	0.333333	0.827984	0.714286	0.204411	0.477142
5	11	1	2014-03-03 15:10:10	992.386	0	683.917	0.689165	534	0.5	0.745417	0.714286	0.632519	0.361112
5	12	1	03/19/2014 15:10:31	506.87	0	336.283	0.66345	253	0.5	0.696195	0.625	0.452059	0.467593
5	13	1	03/31/2014 15:10:07	453.357	0	361.547	0.797488	324	0.625	0.729231	0.75	0.448526	0.364928
5	14	1	03/42/2014 15:10:02	350.567	0	311.551	0.888704	275	0.625	0.859065	0.75	0.544068	0.44884
5	15	1	03/52/2014 15:10:23	316.604	0	280.035	0.884498	266	0.75	0.735457	0.625	0.323791	0.532262
5	16	1	2014-02-03 16:10:15	408.025	0	366.795	0.898951	295	0.75	0.832423	1	0.440516	0.473759
5	17	1	2014-12-03 16:10:53	329.391	0	273.121	0.829169	399	0.428571	0.800748	0.571429	0.418936	0.600914
5	18	1	03/24/2014 16:10:38	342.036	0	238.075	0.696053	272	0.6	0.701982	0.666667	0.433232	0.426608
5	19	1	03/37/2014 16:10:53	488.322	0	382.487	0.783268	317	0.5	0.734194	0.8	0.362931	0.352137
5	20	1	03/47/2014 16:10:34	342.345	0	256.028	0.747863	331	0.625	0.623234	0.625	0.325832	0.603219
5	21	1	03/58/2014 16:10:06	579.672	0	409.027	0.705619	566	0.375	0.622501	0.555556	0.696691	0.621513
5	22	1	2014-11-03 17:10:25	420.661	0	255.754	0.60798	480	0.4	0.579403	0.8	0.610228	0.721117
5	23	1	03/23/2014 17:10:15	451.64	0	357.304	0.791125	609	0.5	0.713305	0.666667	0.505122	0.542811
5	24	1	03/39/2014 17:10:06	398.066	0	346.986	0.871678	522	0.571429	0.759958	0.714286	0.459881	0.517454
5	25	1	03/52/2014 17:10:18	298.706	0	259.557	0.86894	482	0.75	0.605489	0.857143	0.548964	0.654939
5	26	1	2014-05-03 18:10:12	444.852	0	374.905	0.842765	475	0.4	0.731799	0.6	0.51619	0.620095
5	27	1	03/17/2014 18:10:45	139.802	0	128.528	0.919359	230	0.5	0.720702	0.8	0.901352	0.655571
6	1	1	28/54/2015 13:09:13	861.588	0	405.037	0.470106	619		0.524632
6	2	1	28/14/2015 14:09:53	830.005	552.912	272.676	0.328523	794	0.285714	0.535971	0.666667	0.462359	0.426052
6	3	1	28/33/2015 14:09:14	694.113	0	463.405	0.667621	429	0.375	0.699865	0.75	0.414111	0.461067
6	4	1	28/45/2015 14:09:55	255.939	0	235.591	0.920496	356	0.5	0.918659	0.75	0.700456	0.22163
6	5	1	28/56/2015 14:09:55	637.792	273.431	174.044	0.272885	595	0.25	0.491982	0.6	0.556515	0.323767
6	6	1	2015-12-28 15:09:17	166.298	0	134.523	0.808927	219	0.333333	0.739345	0.714286	0.671168	0.620883
6	7	1	28/24/2015 15:09:50	1027.29	481.486	296.547	0.288669	1135	0.25	0.462075	0.833333	0.806525	0.422035
6	8	1	28/49/2015 15:09:14	142.393	0	115.698	0.812523	348	0.375	0.670501	0.857143	0.699306	0.345343
6	9	1	2015-01-28 16:09:56	1076.66	0	347.879	0.32311	1567	0.285714	0.467315	0.75	0.747649	0.409388
